# Supplementary material for: Attrition Rates in Multiple Myeloma Treatment under Real World Conditions—An Analysis from the Austrian Myeloma Registry (AMR)
Source: Cancers (Basel). 2023 Feb 2;15(3):962. doi: 10.3390/cancers15030962 (PMC9913775; doi:10.3390/cancers15030962)
Supplement: Supplementary file 1 [file cancers-15-00962-s001.zip]

Archive with 1 entries (1 files):
- cancers-2153531-supplementary.pdf
